# Supplementary material for: Benthic macrofaunal structure and secondary production in tropical estuaries on the Eastern Marine Ecoregion of Brazil
Source: PeerJ. 2018 Feb 28;6:e4441. doi: 10.7717/peerj.4441 (PMC5834938; doi:10.7717/peerj.4441)
Supplement: Supplemental Information 1 [file peerj-06-4441-s001.xlsx]

## Sheet: README
Raw data from Bissoli and Bernardino - Benthic macrofaunal structure and secondary production in tropical estuaries on the Eastern Marine Ecoregion of Brazil
Data collection, analysis and responsabiliy by the authors
Ecosystems studied: estuaries in Eastern Brazil
Estuaries sampled: Benevente, Vitória Bay and Piraquê-Açu-Mirim
Habitats studied: unconsilidated sediments within mangrove forests and tidal flats
Fauna sampled: macrofaunal invertebrates (>1mm mesh size)
Acronims used in this file
V	vegetated habitats (mangroves)
NV	non-vegetated habitats (tidal flats)
BEN	Benevente estuary
PAE	Piraquê-Açu-Mirim estuary
VIB	Vitoria Bay estuary
Please refer to the text for further info or contact the corresponding author at: angelo.bernardino@ufes.br

## Sheet: OM
Raw data Organic Matter
Estuary	Sample	%OM
Benevente	S1P1V	24.2661
Benevente	S1P2V	22.8776
Benevente	S1P3V	21.8902
Benevente	S2P1V	23.8885
Benevente	S2P2V	22.6679
Benevente	S2P3V	20.4031
Benevente	S1P1NV	22.5817
Benevente	S1P2NV	22.0962
Benevente	S1P3NV	20.5991
Benevente	S2P1NV	21.5897
Benevente	S2P2NV	22.3573
Benevente	S2P3NV	22.622
Vitória	S1P1V	48.3367
Vitória	S1P2V	49.5438
Vitória	S1P3V	37.7757
Vitória	S2P1V	30.7912
Vitória	S2P2V	37.7682
Vitória	S2P3V	28.4452
Vitória	S1P1NV	28.284
Vitória	S1P2NV	22.5113
Vitória	S1P3NV	24.2925
Vitória	S2P1NV	15.8967
Vitória	S2P2NV	13.2472
Vitória	S2P3NV	17.5732
Piraquê	S1P1V	41.1471
Piraquê	S1P2V	39.3191
Piraquê	S1P3V	39.0308
Piraquê	S2P1V	39.2579
Piraquê	S2P2V	42.0203
Piraquê	S2P3V	37.015
Piraquê	S1P1NV	30.1534
Piraquê	S1P2NV	32.5804
Piraquê	S1P3NV	29.0741
Piraquê	S2P1NV	27.1013
Piraquê	S2P2NV	8.97436
Piraquê	S2P3NV	13.2335

## Sheet: Mud content
Raw data gravel, sand, mud content
Estuary	Sample		Gravel (g)	Sand (g)	Mud (g)	Total (g)		% Gravel	% Sand	% Mud
Benevente	S1T1V		0.007	1.026	48.4	49.433		0.0141606	2.07554	97.9103
Benevente	S1T2V		0	0.735	38.921	39.656		0	1.85344	98.1466
Benevente	S1T3V		0	1.5	46.688	48.188		0	3.11281	96.8872
Benevente	S2T1V		0.168	3.385	37.895	41.448		0.405327	8.16686	91.4278
Benevente	S2T2V		0.107	2.556	45.274	47.937		0.22321	5.332	94.4448
Benevente	S2T3V		0.037	2.356	36.7	39.093		0.0946461	6.02665	93.8787
Benevente	S1T1NV		0	0.87	37.214	38.084		0	2.28442	97.7156
Benevente	S1T2NV		0	1.497	46.957	48.454		0	3.08953	96.9105
Benevente	S1T3NV		0	1.519	41.185	42.704		0	3.55704	96.443
Benevente	S2T1NV		0	1.366	42.179	43.545		0	3.13698	96.863
Benevente	S2T2NV		0	1.061	49.382	50.443		0	2.10336	97.8966
Benevente	S2T3NV		0	1.477	47.541	49.018		0	3.01318	96.9868
Vitória	S1T1V		0.023	6.757	11.738	18.518		0.124203	36.4888	63.387
Vitória	S1T2V		0.035	2.999	4.505	7.539		0.464253	39.7798	59.7559
Vitória	S1T3V		0.041	7.225	12.08	19.346		0.21193	37.3462	62.4418
Vitória	S2T1V		0.346	17.157	21.98	39.483		0.876327	43.4541	55.6695
Vitória	S2T2V		0	7.237	14.954	22.191		0	32.6123	67.3877
Vitória	S2T3V		0.05	11.25	24.729	36.029		0.138777	31.2248	68.6364
Vitória	S1T1NV		0	3.511	24.457	27.968		0	12.5536	87.4464
Vitória	S1T2NV		0	12.438	27.015	39.453		0	31.5261	68.4739
Vitória	S1T3NV		0	9.611	20.408	30.019		0	32.0164	67.9836
Vitória	S2T1NV		1.697	34.276	19.891	55.864		3.03773	61.3562	35.6061
Vitória	S2T2NV		0.85	42.073	19.126	62.049		1.36989	67.8061	30.824
Vitória	S2T3NV		1.435	22.1	17.717	41.252		3.47862	53.5732	42.9482
Piraquê	S1T1V		0.563	2.215	19.291	22.069		2.55109	10.0367	87.4122
Piraquê	S1T2V		0.749	3.655	17.977	22.381		3.34659	16.3308	80.3226
Piraquê	S1T3V		0.223	1.958	17.612	19.793		1.12666	9.89239	88.981
Piraquê	S2T1V		0	1.498	14.467	15.965		0	9.38303	90.617
Piraquê	S2T2V		0.072	2.305	14.863	17.24		0.417633	13.3701	86.2123
Piraquê	S2T3V		0.037	5	12.765	17.802		0.207842	28.0867	71.7054
Piraquê	S1T1NV		0	5.126	24.892	30.018		0	17.0764	82.9236
Piraquê	S1T2NV		0	2.73	28.146	30.876		0	8.84182	91.1582
Piraquê	S1T3NV		0	6.064	27.81	33.874		0	17.9016	82.0984
Piraquê	S2T1NV		0.032	11.19	32.281	43.503		0.0735581	25.7224	74.2041
Piraquê	S2T2NV		1.425	55.946	13.341	70.712		2.01522	79.1181	18.8667
Piraquê	S2T3NV		0.963	29.757	13.104	43.824		2.19743	67.9012	29.9014

## Sheet: Mean grain size
Raw data mean grain size
	MEAN grain size (µm)
Ben S1P1V	5.95144
Ben S1P2V	5.95637
Ben S1P3V	5.92981
Ben S2P1V	5.8062
Ben S2P2V	5.87627
Ben S2P3V	5.86347
Ben S1P1NV	5.94736
Ben S1P2NV	5.93031
Ben S1P3NV	5.92028
Ben S2P1NV	5.92929
Ben S2P2NV	5.95116
Ben S2P3NV	5.93194
VIB S1P1V	4.46432
VIB S1P2V	4.36701
VIB S1P3V	4.54372
VIB S2P1V	4.28208
VIB S2P2V	5.01223
VIB S2P3V	5.00438
VIB S1P1NV	5.70631
VIB S1P2NV	4.99856
VIB S1P3NV	4.97585
VIB S2P1NV	4.12637
VIB S2P2NV	4.02545
VIB S2P3NV	4.29403
PAE S1P1V	5.70541
PAE S1P2V	5.17266
PAE S1P3V	5.74587
PAE S2P1V	5.78657
PAE S2P2V	5.67348
PAE S2P3V	4.73051
PAE S1P1NV	5.5676
PAE S1P2NV	5.79971
PAE S1P3NV	5.5207
PAE S2P1NV	5.0786
PAE S2P2NV	2.32626
PAE S2P3NV	3.02527

## Sheet: Chl-a and phaeopigments
Raw data of chlorophyll-a and phaeopigments (µg.g-1)
Estuary	Sample	mean chl-a	mean phaeopigments
Benevente	S1P1V	3.8673	1.55573
Benevente	S1P2V	5.3225	0.481718
Benevente	S1P3V	5.58136	1.5565
Benevente	S2P1V	3.23903	0.404604
Benevente	S2P2V	3.51044	1.25127
Benevente	S2P3V	3.30002	0.695447
Benevente	S1P1NV	4.53123	0.795446
Benevente	S1P2NV	8.18953	2.36581
Benevente	S1P3NV	5.89184	2.62763
Benevente	S2P1NV	5.28262	2.19189
Benevente	S2P2NV	6.82475	2.45118
Benevente	S2P3NV	6.80423	1.78839
Vitória	S1P1V	5.75121	4.3441
Vitória	S1P2V	7.29519	4.03211
Vitória	S1P3V	3.57011	5.02274
Vitória	S2P1V	7.45053	8.59174
Vitória	S2P2V	4.70432	4.56111
Vitória	S2P3V	12.4274	5.86421
Vitória	S1P1NV	10.0737	5.81758
Vitória	S1P2NV	6.03319	3.91983
Vitória	S1P3NV	6.43147	4.6625
Vitória	S2P1NV	10.3286	2.0458
Vitória	S2P2NV	11.0436	4.65118
Vitória	S2P3NV	5.27262	5.11471
Piraquê	S1P1V	11.752	9.97614
Piraquê	S1P2V	7.90812	4.93654
Piraquê	S1P3V	5.13649	1.3065
Piraquê	S2P1V	5.49997	7.03603
Piraquê	S2P2V	2.91198	2.35127
Piraquê	S2P3V	6.75555	5.43958
Piraquê	S1P1NV	13.7731	6.21962
Piraquê	S1P2NV	7.81795	3.39476
Piraquê	S1P3NV	11.3487	5.55465
Piraquê	S2P1NV	15.9434	11.2298
Piraquê	S2P2NV	1.67214	1.86747
Piraquê	S2P3NV	6.21174	3.31809

## Sheet: Plant biomass
Plant Biomass (dry weight; g.m-2)							Plant Biomass (dry weight; g.m-2) mean for each plot
	sample	dry weight per sample	calculated g.m-2					mean for each plot	mean g.m-2	desvpad
Benevente	S1P1VR1	9.3191	526.503				Benevente	S1P1V	583.326	258.193
Benevente	S1P1VR3	6.3415	358.277					S1P2V	236.623	55.8394
Benevente	S1P1VR5	15.314	865.198					S1P3V	344.682	85.4897
Benevente	S1P2VR1	3.6571	206.616					S2P1V	1377.06	488.502
Benevente	S1P2VR3	3.579	202.203					S2P2V	1043.14	259.163
Benevente	S1P2VR4	5.3286	301.051					S2P3V	1248.45	415.103
Benevente	S1P3VR1	4.3548	246.034
Benevente	S1P3VR2	7.0297	397.158					S1P1NV	1066.73	426.108
Benevente	S1P3VR5	6.9181	390.853					S1P2NV	687.062	199.42
Benevente	S2P1VR2	30.9341	1747.69					S1P3NV	318.966	154.618
Benevente	S2P1VR3	27.6119	1559.99					S2P1NV	63.9416	8.68642
Benevente	S2P1VR5	14.5758	823.492					S2P2NV	61.1714	18.7118
Benevente	S2P2VR1	13.1744	744.316					S2P3NV	73.2109	44.4547
Benevente	S2P2VR3	20.8626	1178.68
Benevente	S2P2VR4	21.3539	1206.44
Benevente	S2P3VR1	30.5771	1727.52				Vitória	S1P1V	7978.61	2365.78
Benevente	S2P3VR4	17.6208	995.525					S1P2V	9323.43	2233.52
Benevente	S2P3VR5	18.0948	1022.31					S1P3V	5999.01	1518.82
								S2P1V	3784.92	42.1207
Benevente	S1P1NVR2	24.901	1406.84					S2P2V	6213.29	1481.95
Benevente	S1P1NVR3	10.421	588.757					S2P3V	7406.76	1087.78
Benevente	S1P1NVR5	21.3213	1204.59
Benevente	S1P2NVR1	14.9577	845.068					S1P1NV	992.505	487.128
Benevente	S1P2NVR2	13.3303	753.124					S1P2NV	927.966	172.398
Benevente	S1P2NVR5	8.195	462.994					S1P3NV	1216.56	265.743
Benevente	S1P3NVR1	2.5082	141.706					S2P1NV	1972.96	716.84
Benevente	S1P3NVR3	6.8877	389.136					S2P2NV	2903.05	353.631
Benevente	S1P3NVR5	7.5412	426.056					S2P3NV	1885.49	645.52
Benevente	S2P1NVR1	1.3022	73.5706
Benevente	S2P1NVR2	1.0896	61.5593
Benevente	S2P1NVR4	1.0035	56.6949				Piraquê	S1P1V	2356.87	275.863
Benevente	S2P2NVR2	1.1345	64.096					S1P2V	1580.92	205.957
Benevente	S2P2NVR3	1.385	78.2486					S1P3V	2134.29	1206.52
Benevente	S2P2NVR5	0.7287	41.1695					S2P1V	1388.22	517.588
Benevente	S2P3NVR1	2.1877	123.599					S2P2V	3600.33	1716.44
Benevente	S2P3NVR4	1.0001	56.5028					S2P3V	3577.2	1276.17
Benevente	S2P3NVR5	0.6997	39.5311
								S1P1NV	613.906	256.689
								S1P2NV	563.524	131.286
Vitória	S1P1VR1	101.533	5736.34					S1P3NV	624.335	186.198
Vitória	S1P1VR3	137.147	7748.42					S2P1NV	840.303	207.109
Vitória	S1P1VR4	184.984	10451.1					S2P2NV	1539.89	120.711
Vitória	S1P2VR1	122.129	6899.95					S2P3NV	1138.08	169.907
Vitória	S1P2VR3	199.995	11299.2
Vitória	S1P2VR4	172.95	9771.19
Vitória	S1P3VR2	123.417	6972.73
Vitória	S1P3VR4	75.206	4248.93
Vitória	S1P3VR5	119.924	6775.37
Vitória	S2P1VR3	66.518	3758.08
Vitória	S2P1VR4	66.609	3763.22
Vitória	S2P1VR5	67.8524	3833.47
Vitória	S2P2VR1	115.263	6512.01
Vitória	S2P2VR3	133.159	7523.13
Vitória	S2P2VR4	81.504	4604.75
Vitória	S2P3VR1	115.43	6521.47
Vitória	S2P3VR4	152.593	8621.07
Vitória	S2P3VR5	125.276	7077.74
Vitória	S1P1NVR1	14.476	817.853
Vitória	S1P1NVR2	27.309	1542.88
Vitória	S1P1NVR3	10.917	616.78
Vitória	S1P2NVR2	18.584	1049.94
Vitória	S1P2NVR3	17.757	1003.22
Vitória	S1P2NVR5	12.934	730.734
Vitória	S1P3NVR1	16.745	946.045
Vitória	S1P3NVR2	26.1475	1477.26
Vitória	S1P3NVR5	21.707	1226.38
Vitória	S2P1NVR1	28.383	1603.56
Vitória	S2P1NVR2	26.836	1516.16
Vitória	S2P1NVR4	49.545	2799.15
Vitória	S2P2NVR1	44.444	2510.96
Vitória	S2P2NVR3	53.1058	3000.33
Vitória	S2P2NVR4	56.6021	3197.86
Vitória	S2P3NVR1	29.045	1640.96
Vitória	S2P3NVR4	46.3307	2617.55
Vitória	S2P3NVR5	24.744	1397.97
Piraquê	S1P1VR2	39.6501	2240.12
Piraquê	S1P1VR3	38.2068	2158.58
Piraquê	S1P1VR4	47.2928	2671.91
Piraquê	S1P2VR3	31.7857	1795.8
Piraquê	S1P2VR4	27.6427	1561.73
Piraquê	S1P2VR5	24.5186	1385.23
Piraquê	S1P3VR1	23.3795	1320.88
Piraquê	S1P3VR2	27.6384	1561.49
Piraquê	S1P3VR5	62.3131	3520.51
Piraquê	S2P1VR1	29.5682	1670.52
Piraquê	S2P1VR2	30.148	1703.28
Piraquê	S2P1VR5	13.9982	790.859
Piraquê	S2P2VR1	29.9268	1690.78
Piraquê	S2P2VR2	72.4875	4095.34
Piraquê	S2P2VR5	88.763	5014.86
Piraquê	S2P3VR2	86.5688	4890.89
Piraquê	S2P3VR3	61.9236	3498.51
Piraquê	S2P3VR5	41.4567	2342.19
Piraquê	S1P1NVR1	16.112	910.282
Piraquê	S1P1NVR2	8.2996	468.904
Piraquê	S1P1NVR3	8.1868	462.531
Piraquê	S1P2NVR1	8.3195	470.028
Piraquê	S1P2NVR2	12.631	713.616
Piraquê	S1P2NVR4	8.9726	506.927
Piraquê	S1P3NVR3	7.7509	437.904
Piraquê	S1P3NVR4	11.059	624.802
Piraquê	S1P3NVR5	14.3423	810.299
Piraquê	S2P1NVR1	16.6744	942.056
Piraquê	S2P1NVR2	17.2903	976.853
Piraquê	S2P1NVR4	10.6554	602
Piraquê	S2P2NVR2	28.134	1589.49
Piraquê	S2P2NVR4	24.8203	1402.28
Piraquê	S2P2NVR5	28.8137	1627.89
Piraquê	S2P3NVR1	21.8389	1233.84
Piraquê	S2P3NVR2	16.6718	941.91
Piraquê	S2P3NVR3	21.9215	1238.5

## Sheet: Sediment -means
Sediment grain size								Plant biomass
		Vegetated		Non-vegetated				dry weight (g.m-2)	Vegetated		non-vegetated
estuary		mean	stdev	mean	stdev			estuary	mean	stdev	mean	stdev
Benevente	% silt	95.4492	2.64754	97.1359	0.555414			Benevente (BEN)	805.547	520.434	378.513	426.412
BEN	% sand	4.42788	2.49977	2.86409	0.555414
	% gravel	0.122891	0.162886	0	0
								Piraquê-Açu (PAE)	2439.64	1250.56	886.673	393.128
Piraquê-Açu	% silt	84.2084	7.06471	63.192	30.7349
PAE	% sand	14.5166	7.16325	36.0936	29.6838			Vitória Bay (VIB)	6784.34	2264.13	1649.76	818.918
	% gravel	1.27497	1.37415	0.714367	1.08012
Vitória Bay	% silt	62.8797	4.80946	55.547	22.3917
VIB	% sand	36.8177	4.52038	43.1386	19.3358
	% gravel	0.302582	0.320545	1.31437	1.60248
Units in µg.g-1 of dry weight								Units in µg.g-1 of dry weight
Chlorophyll-a								Phaeopigment
	mean	stdev	mean	stdev					mean	stdev	mean	stdev
	V	V	NV	NV					V	V	NV	NV
BEN	4.13677	1.11977	6.25403	1.68591				BEN	0.990878	0.603308	2.03672	0.841587
PAE	6.66069	3.31144	9.46116	5.57809				PAE	5.17434	3.15928	5.26407	3.87857
VIB	6.86647	4.50867	8.1972	2.72087				VIB	5.40267	1.67675	4.3686	1.45364
% OM dry weight								Mean grain size (φ)
	mean	Stdev	mean	Stdev					mean	stdev	mean	stdev
	V	V	NV	NV					V	V	NV	NV
BEN	22.6656	1.4016	21.9744	0.773185				BEN	5.89726	0.0589322	5.93506	0.0117864
PAE	39.6317	1.75768	23.5195	9.8707				VIB	4.61229	0.319213	4.68776	0.652053
VIB	38.7768	8.71609	20.3008	5.67699				PAE	5.46908	0.426239	4.55302	1.48921

## Sheet: Macrofauna density raw
Number of individuals per core
	BEN S1P1VR1	BEN S1P1VR3	BEN S1P1VR5	BEN S1P2VR1	BEN S1P2VR3	BEN S1P2VR4	BEN S1P3VR1	BEN S1P3VR2	BEN S1P3VR5	BEN S2P1VR2	BEN S2P1VR3	BEN S2P1VR5	BEN S2P2VR1	BEN S2P2VR3	BEN S2P2VR4	BEN S2P3VR1	BEN S2P3VR4	BEN S2P3VR5	BEN S1P1NVR2	BEN S1P1NVR3	BEN S1P1NVR5	BEN S1P2NVR1	BEN S1P2NVR2	BEN S1P2NVR5	BEN S1P3NVR1	BEN S1P3NVR3	BEN S1P3NVR5	BEN S2P1NVR1	BEN S2P1NVR2	BEN S2P1NVR4	BEN S2P2NVR2	BEN S2P2NVR3	BEN S2P2NVR5	BEN S2P3NVR1	BEN S2P3NVR4	BEN S2P3NVR5	VIB S1P1VR1	VIB S1P1VR3	VIB S1P1VR4	VIB S1P2VR1	VIB S1P2VR3	VIB S1P2VR4	VIB S1P3VR2	VIB S1P3VR4	VIB S1P3VR5	VIB S2P1VR3	VIB S2P1VR4	VIB S2P1VR5	VIB S2P2VR1
Capitellidae	12	17	14	38	24	4	7	4	11	20	18	9	10	18	14	3	5	4	11	12	21	6	5	6	2	0	3	3	2	2	4	1	4	2	3	1	79	12	8	8	29	11	86	108	42	102	57	72	10
Nereididae	0	2	0	0	1	0	0	0	0	2	0	1	1	0	3	0	3	0	7	5	6	6	3	0	12	0	4	0	4	1	1	0	0	4	3	2	0	2	0	9	15	14	20	4	2	40	18	26	9
Pilargidae	2	0	0	0	1	0	0	0	0	0	0	0	0	0	0	0	0	0	1	3	1	0	0	0	0	0	0	0	0	0	0	0	0	0	0	0	4	0	4	2	7	2	1	0	1	1	1	1	3
Ampharetidae	15	8	8	10	10	7	25	17	11	0	0	0	0	0	0	0	0	0	1	0	2	2	0	1	0	0	0	0	0	0	0	0	0	0	0	0	0	0	0	0	0	0	0	2	0	0	0	1	0
Spionidae	0	0	0	0	0	0	0	0	0	0	0	0	0	0	0	0	0	0	1	0	0	0	0	0	0	0	0	0	0	0	0	0	0	0	0	0	7	0	0	4	1	0	5	4	3	6	8	12	0
Syllidae	0	0	0	0	0	0	0	0	0	0	0	0	0	0	0	0	1	0	0	0	0	0	0	0	0	0	0	0	0	0	0	0	0	0	0	0	0	0	0	0	0	0	1	0	0	0	0	0	0
Goniadidae	0	0	0	0	0	0	0	0	0	0	0	0	0	0	0	0	0	0	0	0	0	0	0	0	0	0	0	0	0	0	0	0	0	0	0	0	0	0	0	0	0	0	0	0	0	0	0	0	0
Magelonidae	0	0	0	0	0	0	0	0	0	0	0	0	0	0	0	0	0	0	0	0	0	0	0	0	0	0	0	0	0	0	0	0	0	0	0	0	0	0	0	0	0	0	0	0	0	0	0	0	0
Hesionidae	0	0	0	0	0	0	0	0	0	0	0	0	0	0	0	0	0	0	0	0	0	0	0	0	0	0	1	0	0	0	0	0	0	0	0	0	0	0	0	0	0	0	0	0	0	0	0	0	0
Phillodocidae	0	0	0	0	0	0	0	0	0	0	0	0	0	0	0	0	0	0	0	0	0	0	0	0	0	0	0	0	0	0	0	0	0	0	0	0	0	0	0	0	0	0	0	0	0	0	0	0	0
Orbiniidae	0	0	0	0	0	0	0	0	0	0	0	0	0	0	0	0	0	0	0	0	0	0	0	0	0	0	0	0	0	0	0	0	0	0	0	0	0	0	0	0	0	0	0	0	0	0	0	0	0
Lumbrineridae	0	0	0	0	0	0	0	0	0	0	0	0	0	0	0	0	0	0	0	0	0	0	0	0	0	0	0	0	0	0	0	0	0	0	0	0	0	0	0	0	0	0	0	0	0	0	0	0	0
Sternaspidae	0	0	0	0	0	0	0	0	0	0	0	0	0	0	0	0	0	0	0	0	0	0	0	0	0	0	0	0	0	0	0	0	0	0	0	0	0	0	0	0	0	0	0	0	0	0	0	0	0
Paraonidae	0	0	0	0	0	0	0	0	0	0	0	0	0	0	0	0	0	0	0	0	0	0	0	0	0	0	0	0	0	0	0	0	0	0	0	0	0	0	0	0	0	0	0	0	0	0	0	0	0
Poliqueta Not ID sp 1	0	0	1	41	66	4	1	0	0	0	0	0	0	0	0	0	0	0	5	3	7	22	5	10	0	0	0	0	0	0	0	0	0	0	0	0	0	0	0	0	0	0	1	1	1	22	5	7	0
Poliqueta Not ID sp 2	0	0	0	10	36	0	1	0	0	0	1	0	0	0	0	0	0	0	0	0	0	0	0	0	0	0	0	0	0	0	0	0	0	0	0	0	0	0	0	0	0	0	3	1	1	49	5	11	0
Oligochaeta	9	12	19	30	50	4	2	16	10	61	27	20	13	17	11	10	21	9	672	596	562	363	17	34	34	3	1	16	2	2	0	1	0	0	1	1	88	30	44	112	223	384	119	43	183	264	89	54	18
Kalliapseudidae	1	1	0	0	0	0	1	2	0	1	0	2	0	0	0	2	1	3	235	60	19	0	1	3	588	397	402	585	700	746	573	496	650	752	708	1059	0	0	0	0	0	0	0	0	0	0	0	0	0
Tanaidacea sp 1	0	1	1	0	0	0	0	0	0	0	0	0	0	0	0	0	0	0	0	0	0	0	0	0	0	0	0	0	0	0	0	0	0	0	0	0	0	0	0	0	0	0	2	0	0	1	0	0	0
Talitridae	0	0	0	0	0	0	0	0	0	4	2	1	1	11	3	0	8	11	0	0	0	0	0	0	0	0	0	0	0	0	0	0	0	0	0	0	0	0	0	0	0	1	3	0	0	0	1	0	0
Melitidae	0	0	0	0	0	0	0	0	0	0	0	0	0	0	0	0	0	0	0	0	0	2	0	0	0	0	0	0	0	0	0	0	0	0	0	0	0	0	0	2	1	20	0	0	0	0	0	0	1
Aoridae	0	0	0	0	0	0	0	0	0	0	0	0	0	0	0	0	0	0	0	0	0	0	0	0	0	0	0	0	0	0	0	0	0	0	0	0	0	0	0	0	0	0	9	0	0	0	0	0	0
Sphaeromatidae	0	0	0	0	0	0	0	0	0	0	0	0	0	0	0	0	0	0	0	0	0	5	0	0	0	0	0	0	0	0	0	0	0	0	0	0	0	0	0	0	2	0	0	1	0	2	0	0	0
Idoteidae	0	0	0	0	0	0	0	0	0	0	0	0	0	0	0	0	0	0	0	0	0	0	0	0	0	0	0	0	0	0	0	0	0	0	0	0	0	0	0	0	0	0	0	0	0	0	0	0	0
Ocypodidae	1	0	1	0	2	0	0	1	1	1	1	1	1	2	0	0	2	1	0	0	0	0	0	0	0	0	0	0	0	0	1	1	0	0	0	0	0	1	0	0	0	0	0	0	0	0	1	2	0
Panopeidae	0	1	0	0	0	0	0	0	0	0	0	0	0	2	1	0	0	0	0	0	0	0	0	0	0	0	0	0	0	0	0	0	0	0	0	0	0	0	0	0	0	0	0	0	0	0	0	0	0
Grapsidae	0	0	0	0	0	0	0	0	0	0	0	0	0	0	0	0	0	0	0	0	0	0	0	0	0	0	0	0	0	0	0	0	0	0	0	0	0	0	0	0	0	0	0	0	0	0	0	0	0
Portunidae	0	0	0	0	0	0	0	0	0	0	0	0	0	0	0	0	0	0	0	0	0	0	0	0	0	0	0	0	0	0	0	0	0	0	0	0	0	0	0	0	0	0	0	0	0	0	0	0	1
Shrimp sp 2	0	0	0	0	0	0	0	0	0	0	0	0	0	0	0	0	0	0	0	0	0	0	0	0	0	0	0	0	0	0	0	0	0	0	0	0	0	0	0	0	0	0	0	0	0	0	0	0	0
Shrimp sp 1	0	0	0	0	0	0	0	0	0	0	0	0	0	0	0	0	0	0	0	0	0	0	0	0	0	0	0	0	0	0	0	0	0	0	0	0	0	0	0	0	0	0	0	0	0	0	0	0	0
Shrimp sp 3	0	0	0	0	0	0	0	0	0	0	0	0	0	0	0	0	0	0	0	0	0	0	0	0	0	0	0	0	0	0	0	0	0	0	0	0	0	0	0	0	0	0	0	0	0	0	0	0	0
Crustacea Not ID	0	0	0	0	0	0	0	0	0	0	0	0	0	0	0	0	0	0	3	5	0	0	0	0	2	1	2	0	1	1	0	0	0	0	0	0	0	0	0	0	0	0	0	0	0	0	0	0	0
Lucinidae	0	0	1	0	0	0	1	0	0	0	0	0	0	0	0	0	0	0	0	0	0	0	0	0	0	0	0	0	0	0	0	0	0	0	0	0	0	1	0	0	0	0	0	0	0	0	0	0	0
Tellinidae	0	0	0	0	0	0	0	0	0	0	0	0	0	0	0	0	0	0	0	0	0	0	0	0	0	0	0	0	0	0	0	0	0	0	0	0	0	0	0	0	0	0	0	0	0	0	0	0	0
Mytilidae	0	0	0	0	0	0	0	0	0	0	0	0	0	0	0	0	0	0	0	0	0	0	0	0	0	0	0	0	0	0	0	0	0	0	0	0	0	0	0	1	0	0	1	0	1	1	1	0	0
Solecurtidae	0	0	0	0	0	0	0	0	0	0	0	0	0	0	0	0	0	0	0	0	0	0	0	0	0	0	0	0	0	0	0	0	0	0	0	0	0	0	0	0	0	0	0	0	0	0	0	2	0
Corbulidae	0	0	0	0	0	0	0	0	0	0	0	0	0	0	0	0	0	0	0	0	0	0	0	0	0	0	0	0	0	0	0	0	0	0	0	0	0	0	0	0	0	0	0	0	0	0	0	0	0
Veneridae	0	0	0	0	0	0	0	0	0	0	0	0	0	0	0	0	0	0	0	0	0	0	0	0	0	0	0	0	0	0	0	0	0	0	0	0	0	0	0	0	0	0	0	0	0	0	0	0	0
Bivalvia not ID	0	0	0	0	0	0	0	1	0	0	0	0	0	0	0	0	0	0	0	0	0	0	0	0	0	0	0	0	0	0	0	0	0	0	0	0	2	1	0	4	1	1	4	0	0	0	4	0	4
Ellobiidae	0	0	0	0	0	0	0	0	0	0	0	0	0	1	0	0	0	0	0	0	0	0	0	0	0	0	0	0	0	0	0	0	0	0	0	0	0	0	0	0	0	0	0	0	0	0	0	0	0
Hydrobiidae	0	0	0	0	0	0	0	0	0	0	0	0	0	0	0	0	0	0	0	0	0	0	0	0	0	0	0	0	0	0	0	0	0	0	0	0	0	1	0	0	0	0	0	1	0	1	0	1	0
Gastropoda sp1	0	0	0	0	0	0	0	0	0	0	0	0	0	0	0	0	0	0	0	0	0	0	0	0	0	0	0	0	0	0	0	0	0	0	0	0	0	0	0	0	0	0	0	0	0	0	0	0	0
Gastropoda Not ID	0	0	0	0	0	0	0	0	0	0	0	0	0	0	0	0	0	0	0	0	0	0	0	0	0	0	0	0	0	0	0	0	0	0	0	0	0	0	0	0	0	0	0	0	0	0	0	0	0
Nemertea	2	0	1	1	0	0	1	0	1	0	0	0	0	1	0	0	1	0	2	0	2	1	1	0	0	0	0	0	0	0	0	1	0	0	0	0	0	2	1	0	0	0	0	0	0	1	0	1	1
Sipuncula	0	2	0	0	3	0	3	2	0	0	0	0	0	0	0	0	0	0	0	0	0	0	0	0	0	0	0	0	0	0	0	0	0	0	0	0	0	0	0	0	3	0	3	3	0	1	7	17	0
Platyhelminthes	0	0	0	0	0	0	0	0	0	0	0	0	0	0	0	0	0	0	0	0	0	0	0	0	0	0	0	0	0	0	0	0	0	0	0	0	0	0	0	1	0	0	0	0	0	0	0	0	0
[truncated: 59 more columns]

## Sheet: Macrofauna biomass raw
Macrofaunal biomass - raw data per sample
mg AFDW m-2
Sample	Biomass
BEN S1P1VR1	6274.61
BEN S1P1VR3	419.188
BEN S1P1VR5	2344.54
BEN S1P2VR1	273.882
BEN S1P2VR3	867.596
BEN S1P2VR4	32.491
BEN S1P3VR1	709.237
BEN S1P3VR2	531.799
BEN S1P3VR5	576.664
BEN S2P1VR2	484.535
BEN S2P1VR3	1583.35
BEN S2P1VR5	581.089
BEN S2P2VR1	170.003
BEN S2P2VR3	1969.84
BEN S2P2VR4	7725.64
BEN S2P3VR1	78.7451
BEN S2P3VR4	543.2
BEN S2P3VR5	14083.1
BEN S1P1NVR2	5128.25
BEN S1P1NVR3	2022.06
BEN S1P1NVR5	1318.07
BEN S1P2NVR1	1197.45
BEN S1P2NVR2	84.2379
BEN S1P2NVR5	160.074
BEN S1P3NVR1	11410.5
BEN S1P3NVR3	5174.77
BEN S1P3NVR5	6230.82
BEN S2P1NVR1	11373.8
BEN S2P1NVR2	12200
BEN S2P1NVR4	12976.8
BEN S2P2NVR2	9860.88
BEN S2P2NVR3	8827.78
BEN S2P2NVR5	10563.6
BEN S2P3NVR1	11679.2
BEN S2P3NVR4	12596.8
BEN S2P3NVR5	15388.8
VIB S1P1VR1	1233.27
VIB S1P1VR3	3125.04
VIB S1P1VR4	225.436
VIB S1P2VR1	2722.77
VIB S1P2VR3	1571.84
VIB S1P2VR4	2463.43
VIB S1P3VR2	8313.72
VIB S1P3VR4	596.568
VIB S1P3VR5	2132.56
VIB S2P1VR3	1455.78
VIB S2P1VR4	3090.84
VIB S2P1VR5	4224.87
VIB S2P2VR1	1078.3
VIB S2P2VR3	10726.2
VIB S2P2VR4	5165.64
VIB S2P3VR1	1222.15
VIB S2P3VR4	1016.01
VIB S2P3VR5	578.697
VIB S1P1NVR1	0
VIB S1P1NVR2	20.0851
VIB S1P1NVR3	827.33
VIB S1P2NVR2	104.129
VIB S1P2NVR3	95.6751
VIB S1P2NVR5	108.259
VIB S1P3NVR1	248.767
VIB S1P3NVR2	717.162
VIB S1P3NVR5	192.386
VIB S2P1NVR1	88.8499
VIB S2P1NVR2	202.942
VIB S2P1NVR4	56.7057
VIB S2P2NVR1	600.991
VIB S2P2NVR3	779.955
VIB S2P2NVR4	234.725
VIB S2P3NVR1	159.658
VIB S2P3NVR4	3767.38
VIB S2P3NVR5	1334.68
PAE S1P1VR2	1121.61
PAE S1P1VR3	1537.4
PAE S1P1VR4	34729.1
PAE S1P2VR3	10050.9
PAE S1P2VR4	200.656
PAE S1P2VR5	279.883
PAE S1P3VR1	394.693
PAE S1P3VR2	765.03
PAE S1P3VR5	1636.58
PAE S2P1VR1	787.056
PAE S2P1VR2	1101.48
PAE S2P1VR5	846.156
PAE S2P2VR1	23214.2
PAE S2P2VR2	973.703
PAE S2P2VR5	966.118
PAE S2P3VR2	166.718
PAE S2P3VR3	1062.14
PAE S2P3VR5	554.022
PAE S1P1NVR3	67.207
PAE S1P1NVR4	25.7995
PAE S1P1NVR5	49.5538
PAE S1P2NVR1	63.1097
PAE S1P2NVR2	81.9429
PAE S1P2NVR4	25.1445
PAE S1P3NVR1	0
PAE S1P3NVR2	61.6454
PAE S1P3NVR3	96.2818
PAE S2P1NVR1	0
PAE S2P1NVR2	5.59057
PAE S2P1NVR4	357.779
PAE S2P2NVR2	0
PAE S2P2NVR4	0
PAE S2P2NVR5	3.97668
PAE S2P3NVR1	106.984
PAE S2P3NVR2	9.9661
PAE S2P3NVR3	857.562

## Sheet: Macrof biomass per size
Benevente Estuary
Biomass
mg AFDW m-2	S1T1VR1						S1T1VR3						S1T1VR5						S1T2VR1						S1T2VR3						S1T2VR4						S1T3VR1						S1T3VR2						S1T3VR5
	4 mm	2,8 mm	2 mm	1,4 mm	1 mm	soma	4 mm	2,8 mm	2 mm	1,4 mm	1 mm	soma	4 mm	2,8 mm	2 mm	1,4 mm	1 mm	soma	4 mm	2,8 mm	2 mm	1,4 mm	1 mm	soma	4 mm	2,8 mm	2 mm	1,4 mm	1 mm	soma	4 mm	2,8 mm	2 mm	1,4 mm	1 mm	soma	4 mm	2,8 mm	2 mm	1,4 mm	1 mm	soma	4 mm	2,8 mm	2 mm	1,4 mm	1 mm	soma	4 mm
Polychaeta	187.011	168.141	26.4048	1.5658	17.8494	400.972	204.029	15.2856	4.77674	7.82898	15.4806	247.401	187.514	82.6025	0	3.13159	0	273.248	130.94	2.60966	14.0922	20.1692	0	167.811	502.86	3.13159	0	13.384	3.65353	523.029	21.973	0	0	5.74125	4.77674	32.491	449.969	12.8621	9.55348	53.4995	17.4618	543.346	244.569	0	18.1516	19.107	10.0846	291.912	95.5348
Oligochaeta	9.27892	13.2556	0	10.6045	0	33.139	15.9067	0	6.6278	7.95336	15.9067	46.3946	15.9067	10.6045	0	0	9.27892	35.7901	35.7901	0	10.6045	13.2556	0	59.6502	59.6502	11.93	17.2323	10.6045	33.139	132.556	0	0	0	0	0	0	0	0	0	3.97668	0	3.97668	6.6278	0	19.8834	5.30224	37.1157	68.9291	9.27892
Kalliapseudidae	0	8.60132	0	0	0	8.60132	0	0	0	10.7517	0	10.7517	0	0	0	0	0	0	0	0	0	0	0	0	0	0	0	0	0	0	0	0	0	0	0	0	7.52616	0	0	0	0	7.52616	0	0	0	0	13.9771	13.9771	0
Others Crustacea	5807.72	0	0	0	0	5807.72	0	0	99.1675	0	0	99.1675	1918.56	0	0	0	0	1918.56	0	0	0	0	0	0	0	0	186.866	0	0	186.866	0	0	0	0	0	0	0	0	0	0	0	0	0	0	61.5809	0	0	61.5809	406.646
Mollusca	0	0	0	0	0	0	0	0	0	0	0	0	104.369	0	0	0	0	104.369	0	0	0	0	0	0	0	0	0	0	0	0	0	0	0	0	0	0	94.4289	0	0	0	0	94.4289	0	0	77.0247	0	0	77.0247	0
Others	0	5.80258	18.3748	0	0	24.1774	0	0	6.76967	0	8.70387	15.4735	0	0	12.5723	0	0	12.5723	0	46.4206	0	0	0	46.4206	0	0	0	9.67096	15.4735	25.1445	0	0	0	0	0	0	0	0	43.5193	5.80258	10.6381	59.96	0	0	0	7.73677	10.6381	18.3748	0
total biomass per sample						6274.61						419.188						2344.54						273.882						867.596						32.491						709.237						531.799
Vitória Bay
Biomass
mg AFDW m-2	S1T1VR1						S1T1VR3						S1T1VR4						S1T2VR1						S1T2VR3						S1T2VR4						S1T3VR2						S1T3VR4						S1T3VR5
	4 mm	2,8 mm	2 mm	1,4 mm	1 mm	soma	4 mm	2,8 mm	2 mm	1,4 mm	1 mm	soma	4 mm	2,8 mm	2 mm	1,4 mm	1 mm	soma	4 mm	2,8 mm	2 mm	1,4 mm	1 mm	soma	4 mm	2,8 mm	2 mm	1,4 mm	1 mm	soma	4 mm	2,8 mm	2 mm	1,4 mm	1 mm	soma	4 mm	2,8 mm	2 mm	1,4 mm	1 mm	soma	4 mm	2,8 mm	2 mm	1,4 mm	1 mm	soma	4 mm
Polychaeta	231.483	60.7725	48.789	19.3115	17.1159	377.472	19.8334	10.5024	6.26319	11.6772	0	48.2761	20.7305	24.4679	12.3586	0	0	57.557	29.8776	77.5566	22.0886	8.25186	0	137.775	226.158	196.246	108.411	16.8646	0	547.679	161.939	106.135	20.5341	0	0	288.608	103.619	24.5291	78.6386	29.8776	67.3041	303.968	262.266	28.77	37.0572	25.8219	21.0757	374.991	40.709
Oligochaeta	121.951	49.0457	59.6502	26.5112	43.7435	300.902	27.8367	5.30224	18.5578	17.2323	25.1856	94.1147	49.0457	62.3013	26.5112	25.1856	0	163.044	140.509	204.136	159.067	19.8834	45.069	568.665	132.556	356.575	255.833	95.4403	71.5802	911.985	251.856	877.52	609.757	71.5802	120.626	1931.34	137.858	141.835	53.0224	49.0457	169.672	551.433	59.6502	21.2089	46.3946	13.2556	19.8834	160.393	270.414
Kalliapseudidae	0	0	0	0	0	0	0	0	0	0	0	0	0	0	0	0	0	0	0	0	0	0	0	0	0	0	0	0	0	0	0	0	0	0	0	0	0	0	0	0	0	0	0	0	0	0	0	0	0
Others Crustacea	0	0	0	0	0	0	222.965	0	0	0	0	222.965	0	0	0	0	0	0	0	12.6941	0	0	5.28921	17.9833	0	0	9.59451	0	4.11193	13.7064	0	126.941	92.0322	15.8676	0	234.841	0	23.2725	17.939	18.3676	27.9051	87.4842	0	0	0	34.2661	0	34.2661	0
Mollusca	527.383	0	27.5088	0	0	554.892	2748.38	0	3.92983	3.50597	0	2755.81	0	0	0	0	0	0	1930.52	58.1615	0	0	0	1988.68	0	0	13.3614	0	0	13.3614	0	8.64563	0	0	0	8.64563	7317.63	0	0	25.1509	0	7342.79	0	0	0	0	4.67463	4.67463	1103.78
Others	0	0	0	0	0	0	0	0	0	3.86838	0	3.86838	0	0	0	4.83548	0	4.83548	0	0	9.67096	0	0	9.67096	47.3877	27.0787	10.6381	0	0	85.1045	0	0	0	0	0	0	0	0	3.86838	24.1774	0	28.0458	18.3748	0	0	3.86838	0	22.2432	0
total biomass per sample						1233.27						3125.04						225.436						2722.77						1571.84						2463.43						8313.72						596.568
Piraquê-Açu-Mirim Estuary
Biomass
mg AFDW m-2	S1T1VR2						S1T1VR3						S1T1VR4						S1T2VR3						S1T2VR4						S1T2VR5						S1T3VR1						S1T3VR2						S1T3VR5
	4 mm	2,8 mm	2 mm	1,4 mm	1 mm	soma	4 mm	2,8 mm	2 mm	1,4 mm	1 mm	soma	4 mm	2,8 mm	2 mm	1,4 mm	1 mm	soma	4 mm	2,8 mm	2 mm	1,4 mm	1 mm	soma	4 mm	2,8 mm	2 mm	1,4 mm	1 mm	soma	4 mm	2,8 mm	2 mm	1,4 mm	1 mm	soma	4 mm	2,8 mm	2 mm	1,4 mm	1 mm	soma	4 mm	2,8 mm	2 mm	1,4 mm	1 mm	soma	4 mm
Polychaeta	128.754	46.1176	25.6326	0	14.9683	215.472	26.6185	159.26	38.5802	28.4172	11.1234	263.999	106.534	56.6684	56.1366	6.26319	8.87285	234.475	11.2963	44.0051	50.7502	40.4919	8.03753	154.581	0	56.5081	48.3205	22.908	6.64131	134.378	57.8285	39.7208	32.3899	3.13159	0	133.071	35.0668	9.00203	54.212	25.2474	3.00068	126.529	120.954	101.186	2.60966	8.35092	20.0097	253.111	65.3545
Oligochaeta	106.045	33.139	13.2556	27.8367	10.6045	190.881	182.927	265.112	135.207	42.4179	38.4412	664.105	42.4179	39.7668	107.37	6.6278	6.6278	202.811	76.8824	26.5112	47.7201	14.5812	42.4179	208.113	5.30224	7.95336	21.2089	15.9067	15.9067	66.278	42.4179	54.3479	22.5345	15.9067	0	135.207	18.5578	22.5345	42.4179	26.5112	58.3246	168.346	115.324	86.1614	117.975	96.7658	54.3479	470.574	10.6045
Kalliapseudidae	0	0	0	0	0	0	0	0	0	0	0	0	0	0	0	0	0	0	0	0	0	0	0	0	0	0	0	0	0	0	0	0	0	0	0	0	0	0	0	0	0	0	0	0	0	0	0	0	0
Others Crustacea	405.585	0	0	0	0	405.585	547.858	0	0	0	0	547.858	0	0	0	0	0	0	1243.84	0	0	0	0	1243.84	0	0	0	0	0	0	0	0	0	0	0	0	0	0	0	0	0	0	0	0	0	0	0	0	0
Mollusca	237.137	0	0	0	0	237.137	33.3932	0	0	0	0	33.3932	34244.5	0	29.8667	0	3.92983	34278.3	8425.03	0	0	0	0	8425.03	0	0	0	0	0	0	0	0	0	0	0	0	0	99.8177	0	0	0	99.8177	0	0	0	0	9.43159	9.43159	1363.18
Others	34.8155	14.5064	0	23.2103	0	72.5322	17.4077	0	10.6381	0	0	28.0458	0	0	13.5393	0	0	13.5393	0	5.80258	0	13.5393	0	19.3419	0	0	0	0	0	0	0	0	0	7.73677	3.86838	11.6052	0	0	0	0	0	0	0	0	8.70387	19.3419	3.86838	31.9142	0
total biomass per sample						1121.61						1537.4						34729.1						10050.9						200.656						279.883						394.693						765.03
[truncated: 167 more columns]

[truncated: 6 more sheets: Macrof production raw, Macrof production per size, Conversion factors, Macrof relative size and group, Macrofauna -means, P-B]
